# Supplementary material for: The role of higher education and civic involvement in converting young adults' social responsibility to prosocial behavior
Source: Sci Rep. 2023 Feb 13;13:2559. doi: 10.1038/s41598-023-29562-4 (PMC9924863; doi:10.1038/s41598-023-29562-4)
Supplement: Supplementary file 1 — Supplementary Information. [file 41598_2023_29562_MOESM1_ESM.xlsx]

## Sheet: dataset
ind_socr	ind_socb	edu_soco	prme_tea	fax	age	gender	active
5.1667	5.6875	4.4286	3.75	1	21	1	1
5				1
4.4167				1
4.3333	6.4375	5.1429	1.75	1	24	1	2
5.5	7			1
6.5833	7.8125	6.7143	6.6667	1	22	2	2
6	6.1875	5.7143	3.3333	1	21	2	1
4	5.5625	4.5714	3.4167	1	23	1	1
4.9167				1
5.3333	5.9375	5.5714	3.4167	1	22	2	1
4.5	5.375	5.4286	4.3333	1	21	2	2
5.5833	5.875	4.8571		1
5.0833	6.1875	5.5714	5.25	1	23	2	2
5	8.1875	7.8571	5	1	22	2	1
5.4167	6.625	7.7143	5	1	21	2	3
5.5833	5.625	3.5714	3.5	1	22	2	1
5.0833	6.5	4.2857	1.8333	1	21	2	2
4.5	6.8125	5.5714	1	1	20	2	3
5.8333	6.5625	6	4.75	1	22	2	1
5.25	6.625	5.8571	4.9167	1	22	2	2
5.1667	5.75	5.2857	5.5833	1	22	2	1
6.0833	8.125	6.1429	1.4167	1	24	2	3
5.25	7.6875	5.8571	4.9167	1	22	2	2
6.0833	5.4375	2.2857	2.3333	1	21	2	2
4.8333	6.6875	3.8571	1.5	1	21	2	2
6.4167	7.5			1
2.5833	5	4.2857	1.8333	1	20	2	0
5	7.625	7.1429	7.5	1	27	1	1
5	8.25	7.1429	8	1	26	2	3
5.0833	6.625			1
4.8333				1
5.25	4.5	6.4286	7.1667	1	22	2	1
6.5	7.1875	5.2857	5.5833	1	24	2	3
5.5	7.1875	5.8571	5	1	26	2	2
5.25	5.9375	5	3.9167	1	21	2	2
5.6667	5	5	1.1667	1	21	2	0
5.3333	5.375	5	2.5	1	22	1	1
6	7.4375	5	6.0833	1	22	2	1
5.1667				1
5.4167	5.8125	5.2857	2.3333	1	21	2	0
4.8333	7			1
3.5	5.5625	5	5	1	21	1	1
4.5833	5.9375	6.2857	6.8333	1	30	2	2
4.6667	7.125	6.4286	7.6667	1	21	2	2
5.0833	7.8125	6.4286	1.0833	1	21	2	1
4.4167	5.25	3.5714	1	1	21	2	3
4.3333	5.875			1
4.5833	5.125			1
5.3333	7.75	6.8571	5.9167	1	23	2	2
5.5833	8.375	8	4.25	1	23	2	3
6.25	5.4375	5.1429		1
6.25	6	5.8571	5	1	23	1	3
5.5833				1
6.4167	4.5625	6.4286	4.9167	1	21	2	2
5.9167	8.6875	6.8571	6.8333	1	24	2	2
5.5	6	5.7143	3.5833	1	22	2	2
5.5833	5.3125	6.5714	4.5	1	21	2	1
6.4167	7.8125	4.8571	1	1	21	2	2
6.0833	6.0625	5.8571	6	1	21	2	3
6.5833	8.3125	6.2857	8.25	1	21	2	1
5.5833	6.625	5.4286	7.9167	1	22	2	2
5.8333	7.0625	6.7143	7.6667	1	21	2	2
5.5	8.3125	5.5714	3.5833	1	23	2	3
4.4167	5.375	3.1429	4.9167	1	22	2	1
5.3333	5.5625	6	7.75	1	22	2	2
4.5	5	5.1429	4.4167	1	22	1	1
5.3333	5.9375			1
4.3333	5.375	5.4286	5.1667	1	20	1	1
5.1667	5.4375	5.7143	7.6667	1	22	1	1
6	7.5625	8	6.25	1	24	1	2
5.5	5.0625	5	5.25	1	22	2	1
5.1667	6.875	5.5714	6.5	1	23	2	2
4.5833	4.75	5.7143	6.5	1	20	2	0
6.25	8.3125	5.8571	2.0833	1	22	2	2
5	8.5	4	1.75	1	27	2	3
6.1667	6.625	5.5714	8.0833	1	21	1	3
3.8333	5.375			1
5.4167	7.625	3.5714	2.8333	1	21	2	1
5.1667	6	3.4286	1.5	1	21	2	0
5.1667	5.875	7.5714	5	1	21	2	1
4.8333	5.3125	4.4286	3.6667	1	20	2	2
5.6667	5.8125	5.5714	5.6667	1	22	2	0
5.3333	6.5	7.2857	7.0833	1	23	2	2
6.4167	7	7.5714	7.9167	1	20	2	2
5.8333	6.4375	3.7143	3	1	23	2	1
6.6667	7.25	5.7143	6.75	1	21	2	1
5.3333	7.3125	5.2857	4.3333	1	22	2	3
4.5833	7.375	5.2857	1	1	20	2	3
7.3333	8.125	1.8571	1	1	20	2	1
5.5833	8.625	9	8.0833	1	25	1	3
5.9167	5.625	5.7143	5.6667	1	22	1	3
4.9167	5.8125	5.8571	6.9167	1	26	1	3
5.5	5.4375	5.7143	4.75	1	23	2	2
6.25	6.875	8.1429	5.3333	1	21	2	0
4.5	5.5	5.1429	5	1		1	3
6				1
5.6667				1
5.5833	6.75	5.4286	4.4167	1	22	2	2
5.1667	5.875	5.8571	5.75	1	25	2	1
5	7.1875	6.4286	6.4167	1	23	1	3
6.25	7.75	4.7143	5.75	1	23	2	2
4.75	4.875	4	1	1	22	2	0
5	5.3125	8.4286	5.6667	1	24	2	1
5.6667	5.9375			1
4.5	6.625	6	5.3333	1	24	2	2
5.0833	5.8125			1
5.5	7.5	6.5714	8.25	1	23	2	2
5.6667	5.375	5.2857	5.4167	1	26	2	0
6.0833	7.125	5.1429	4.25	1	22	2	2
4.9167	7.1875	5.5714	6.9167	1	24	2	3
6.1667	6.9375	6.8571	6.75	1	27	1	3
5.75				1
5.25	8.375	9	5.3333	1	20	2	1
5.1667	6.0625	5.2857	1.9167	1	24	2	1
5.1667	7.5	3.2857	1	1	22	2	3
5	5.625	5.4286	5.6667	1	21	2	1
5.25	5.4375	5.4286	4.9167	1	22	2	1
4.9167				1
5.0833	5.0625	6	5.4167	1	27	1	0
5.1667	5.8125	5.4286	5	1	27	2	3
5.1667	8	5.8571	3.1667	1	24	2	1
5.6667	6.25	6.7143	5.5	1
5.4167	6.125	5.7143	5.6667	1	22	1	0
5	6.9375	5	2.4167	1	21	1	2
5.3333	7	5	4.5833	1	25	1	1
6.25	8.0625	3.5714	2	1	23	2	3
4.75	6.3125	5.8571	6	1	22	2	2
5.25	7	5.5714	3.1667	1	25	2	1
5.5	5.3125	5	3.6667	1	22	2	1
5.0833	7.125	5.5714	5.9167	1	24	2	2
4.8333	7.25	6.8571	5	1	22	2	1
5.3333	5.6875	7.4286	6.3333	1	27	2	1
4.8333	5.8125	4.8571	3.25	1	27	2	2
5	5.1875			1
4.4167	5.5	4.8571	1	1	21	2	0
5.6667	9	7.5714	5.5	1	23	2	2
6.25				1
5.5	6.125	5	5.0833	1
5.0833	6.3125	6.7143	6.4167	1	22	2	0
5.1667	7.9375	4.8571	5.25	1	20	2	1
6.25	5.0625			1
5	8	3.7143	4.0833	1	26	2	2
4.6667	6.3125	7	4.25	1	25	2	3
4.5833	5.4375	5	5	1	22	1	1
5.1667	7.8125	5.1429	2.0833	1	21	2	1
5.6667	7.875	5.5714		1
5.25	6.5625	6.2857	6.9167	1	22	2	2
5.25	6.1875			1
5.0833	7.375	5.1429		1
5.5833				1
5.75	7.625	1.5714	2.0833	1	24	2	2
5.8333	8.3125	7.1429	8	1	24	2	3
5.9167	7.3125	5.1429	1.6667	1	21	2	3
5	5.875	5	2.3333	1	22	2	1
4.5833	3.4375	6.7143	1.8333	1	23	2	0
4	2.25	5.5714	6.3333	1	23	1	1
4.3333	5.375	4.8571	5.5	1	23	1	1
4.9167				1
4	4.3125	4	2.3333	1	21	2	0
6	5.4375	1	1.5	1	21	2	3
4.4167	4.625	1.8571	1	1	21	2	1
6.3333	6.5			1
6.0833				1
4.5	6.1875			1
5.0833	6.75	7	6.6667	1	24	2	3
4.0833	6.3125	5.1429		1
6.0833	8.5625	8.4286	8.6667	1	23	2	1
5.25	7.875	5.2857	4	1	22	2	1
5.8333	7.9375	7.7143	6.5833	1	23	2	2
5.4167	5.875	7.1429	7.4167	1	22	2	1
6.25	6.75	5.5714	5.25	1	22	2	2
5.0833	6.375	6.7143	4	1	25	1	1
5.8333	5.5	4.8571	1	1	22	2	1
5.8333	6.5625	5.1429	1.5	1	24	2	2
5.0833	3.1875	5.7143	6.25	1	23	1	1
5.3333	6.5625	4.4286	4.1667	1	22	2	2
5.25	5.9375	5.4286	5.8333	1	22	2	2
5.5833	5.5625	2.7143	1	1	23	2	2
6.25	8.1875			1
4.8333	6.75	5.5714	7.5833	1	24	2	1
5.0833	6	4.5714	3.9167	1	21	1	2
5.3333	5.125	4	4.9167	1	20	1	1
5	6	5.1429	7.1667	1	28	2	3
5.25	5.3125	5.5714	5.0833	1	21	2	1
5.5833	6.0625	5	6	1	21	2	2
5.6667	7.125	5	1	1	21	2	3
5.0833	6.75	4	3.3333	1	22	2	3
5.4167	4.8125	5.8571	7.5	1	24	2	2
6.5				1
5.8333	6.5	5.8571	6.8333	1	21	2	2
5	8.0625	5.8571	6.5	1	21	2	1
5.5833	7.375	6.8571	6.3333	1	21	2	3
4.1667	4.125	6.8571	2.4167	1	22	1	3
5.4167	6.0625	5.1429	5.75	1	21	1	2
5.25	7.25	3.7143	5.25	1	23	2	2
5.5833	6.625	6.5714	1	1	24	2	2
5.4167	6.75	8.4286	8.5	1	26	2	1
5	6.9375	6.1429	7.0833	1	25	2	2
6.8333	5.5625	6.1429	6.9167	1	22	1	3
5.5	7.125	6.8571	6.4167	1	21	2	2
4.75	5.625	9	8.8333	1	25	2	1
4.9167	6.5625			1
4.4167	6.4375	5	6.6667	1	21	1
6	6.9375	8.2857	8.5833	1	21	2	2
5.5833	8.1875	5.2857	7.1667	1	21	2	1
6.25	6.375	5.7143	6.1667	1	21	2	2
6.0833	7.4375	7	7.1667	1	23	2	1
6	6.9375	5.8571	6.3333	1	24	2	3
7.1667	6.3125	6.2857	4.1667	1	22	1	0
5.25	8.1875			1
6.8333	8.25			1
4.5	6.1875	1.1429	1.9167	1	26	1	1
5.4167	6			1
5.8333	5.75			1
4.4167	6.0625	4	3.4167	1	23	2	1
4.4167	7.8125	5.7143	4.25	1	26	2	1
5.0833				1
4.9167	6.125	5	1	1	23	2	2
5.25	4.25	7.8571	8.8333	1	23	2	2
7.0833	7.3125	5.7143	5.1667	2	23	2	3
5.9167	7.875	6.8571	6.75	2	23	1	2
6.5	8.1875	8	7.0833	2	23	1	2
5.8333	6.125	5.2857	5.5	2	26	1	3
6.9167	8.6875	7.4286	6.1667	2	21	2	2
4.9167	6.0625	5.1429	5.8333	2	23	1	2
8.3333	8.8125	3.5714	5.8333	2	23	2	0
7.5833	7.3125	7.8571	8.1667	2	23	2	3
6.4167	5.5625	5.7143	7.4167	2	22	2	3
6.8333	7.375	4.8571	5	2	22	2	3
6.3333	5.9375	8	7.25	2	21	2	3
7	5.9375	6.7143	4	2	39	2	1
6.3333	8.125	6	5.9167	2	23	2	2
6.5833	6.625	5.1429	7	2	22	2	3
6.75	5.625	5.5714	5.4167	2	34	2	1
6.5833	7.375	5.1429	2.9167	2	21	2	1
5.8333	6.75	6.1429	6.5	2	27	2	1
6.3333	6.4375	6.7143	5.4167	2	24	2	3
4.4167	7.3125	6.4286	5.8333	2	24	2	1
6.6667	7.3125	1.5714	3.1667	2	30	2	3
6.9167	6.6875	6.2857	1.75	2	30	2	2
6.5	6.4375	4	5.8333	2	23	2	3
8	9	9	9	2	23	2	3
6.25	5.9375	5.2857	4.5833	2	23	1	2
5.75	7.6875	5.8571	7.3333	2	22	2	3
5.3333	6.6875	6.1429	7	2	22	1	2
6.0833	7.0625	6.2857	4.5	2	22	2	2
7.1667	5.1875	6.1429	5.6667	2	22	1	3
6.4167	6.8125	5.7143	5.1667	2	23	1	1
5.75	7.125	5.7143	6.1667	2	23	2	2
5.6667	6.625	7.2857	7.5	2	23	2	3
7.9167	9	9	8.0833	2	22	2	3
7.0833	8.25	7.4286	6.6667	2	23	1	2
5.1667	5.6875	5	5.1667	2	24	1	2
5.5	6.5	3.1429	5.9167	2	22	2	3
6.1667	8.5625	9	8.3333	2	23	2	3
6.6667	7.625	6.1429	7.9167	2	21	2	3
5.5	5.5	5.7143	5.5	2	23	1	3
5.8333	5.5	5.2857	2.8333	2	22	2	2
5.3333	6.6875	7.1429	7.1667	2	22	1	2
8.0833	8.375	7.1429	5.1667	2	24	2	3
6.1667	8.5625	8.8571	7.3333	2	23	2	2
7.5	7.75	7.7143	7.5833	2	23	2	1
5.75	5.8125	5	5.25	2	21	2	3
7.5833	6.5	6.4286	4.4167	2	21	2	0
6.75	8.5	6.8571	7.0833	2	21	2	2
6.0833	5.625	4.4286	3.6667	2	23	1	3
5.25	6.625	3.5714	5	2	20	1	2
6.8333	6.375	6.5714	2.5	2	20	2	3
8.3333	7.75	5.8571	6.75	2	20	2	1
5.4167	6.6875	6.1429	8	2	20	1	3
7.75	7.8125	7.4286	6.5	2	20	2	2
6.4167	3.8125	3.1429	3.3333	2	20	2	2
5.6667	7.5625	7.4286	6.5833	2	20	2	2
5.6667	6.375	6.1429	4.6667	2	20	1	2
7.1667	7.9375	6.8571	5	2	19	2	2
6.1667	6.625	6.7143	6.6667	2	20	1	3
7.5833	8.0625	6.4286	6.1667	2	20	2	1
3.3333	3.1875	6.2857	5.5833	2	20	1	0
5.9167	7.25	6.4286	7.8333	2	20	2	3
6.1667	7.75	7.8571	5.8333	2	20	2	3
7.4167	7.875	5.8571	6.6667	2	20	2	3
7.1667	6.8125	6.2857	5.5833	2	20	2	3
6.75	7.375	6	7.0833	2	21	2	3
7.25	7	7.1429	7.6667	2	20	2	2
6	6.625	6	5.0833	2	20	1	3
6.9167	6.125	6.4286	6.1667	2	19	2	1
7.3333	7.3125	7.5714	7.75	2	19	1	2
6.3333	6.3125	7.2857	7.1667	2	20	1	2
5.5	5.5625	6.1429	5	2	20	1	1
7	7.1875	8.1429	6.8333	2	23	2	3
6.9167	8	6.2857	7.1667	2	22	2	2
5.75	5.75	5.8571	7.5833	2	20	2	3
5.5	7	6.7143	6.9167	2	20	1	3
7.3333	7.5	5.2857	6	2	21	2	1
6.8333	6.1875	6	7.1667	2	19	2	2
4.1667	6.0625	6.4286	6.4167	2	20	1	1
4.75	4.625	6.2857	5.6667	2	21	1	3
6.8333	7.0625	6.2857	6	2	20	2	1
7.1667	7.8125	6.7143	9	2	19	2	2
5.25	5.25	5.1429	2.9167	2	19	1	1
5.1667	6.6875	7.5714	6.6667	2	21	1	3
7.0833	5.9375	6.1429	2.25	2	21	2	1
5.4167	5.8125	5.8571	7.5833	2	20	1	1
6.4167	8.8125	5.5714	5.5	2	20	1	3
7.8333	8.6875	6.4286	6.9167	2	20	2	3
5.25	4.875	5.1429	4.5833	2	20	1	2
7.5833	5.0625	4.5714	5.4167	2	20	2	3
6.9167	7.4375	5	3.8333	2	20	2	1
7.5	6.125	4.4286	2.8333	2	20	2	1
6.5833	7.8125	6.5714	6.25	2	20	2	2
7	7.25	7.4286	6.6667	2	20	2	3
7.3333	6.5	6.2857	3.8333	2	20	2	1
7.9167	7.875	7.8571	7	2	20	1	3
8.0833	7.25	5.7143	7.6667	2	24	2	1
7.3333	8.4375	7.8571	8.5	2	20	2	3
8.0833	7.6875	3.2857	2.1667	2	20	1	3
6.4167	6.9375	5.7143	6.5833	2	23	1	3
7.5	6.5625	7.8571	7.5	2	22	2	2
7	5.9375	5.1429	7.4167	2	22	1	3
5.75	6.5625	8	6.0833	2	20	1	3
5.5833	4.75	5.5714	5.3333	2	20	2	3
6.0833	6.5625	7.4286	7.4167	2	20	1	3
6.1667	7.375			2
5.5833	6.875	5.4286	6.1667	2	23	2	2
6.3333	6.5625	5.7143	6.5	2	20	2	1
3.9167	6.4375	1.4286	3.4167	2	20	1	2
4.5	6.75	6.1429	6.3333	2	19	1	1
4.4167	6.1875	7.1429	6.9167	2	20	1	3
6.9167	4.9375	7.8571	5.75	2	20	1	1
6.4167	7.125	6.5714	7.1667	2	19	2	1
7.5	7.75	4.8571	7.0833	2	20	2	3
7.5833	7.75	5.4286	6	2	21	2	1
5.0833	5.3125	5.2857	5.9167	2	20	1	1
7.25	7.625	6	7.75	2	21	1	1
7	7.875	7.7143	3.8333	2	27	2	1
6.8333	8.9375	5.7143	6.3333	2	23	2	3
5.1667	6.5625	7	5.5833	2	22	1	1
5.9167	5.5625	5.2857	5.3333	2	23	1	2
6.9167	8.625	5.8571	5	2	29	1	2
7.25	7.625	7.4286	7.4167	2	25	1	3
5.75	6.1875	6.1429	6.6667	2	20	1	3
7.6667				3
7.1667	5.8125	5.1429	5.25	3	41	2	3
6				3
5.8333				3
6.0833	6.75	4.7143	6.9167	3	23	2	3
6.25	5.6875	6.1429	6.5833	3	25	1	1
5.8333	5.75	6.4286	6.6667	3	21	2	0
6	6.0625	7	6.3333	3	23	1	1
5.6667	5.625			3
4.5				3
6	6.375	8	7.8333	3	24	2	1
6	6.9375	7.7143	4.25	3	21	2	2
5.9167	5.375	4.7143	4.75	3	43	2	1
5.5	6.5	5.1429	5	3	21	2	2
5.4167	5.6875	5.5714	5.5833	3	24	2	3
5.9167	5.3125	5	5	3
4.75	5.8125	5.1429	5	3	21	1	1
5.6667	5.875	5.1429	4.9167	3	23	2	1
6.5	6.3125	4.5714	6.9167	3	25	2	2
6	5.5625	5.1429	6.6667	3	24	2	0
6.1667	7.6875	6.8571	6.25	3	23	2	1
6.1667	6.375	5.5714	1.6667	3	47	2	2
5.75	7.3125	7	7.8333	3	23	2	2
6.75	5.875	4.2857	1	3	20	2	1
4.5833	5.375	5.1429	5.8333	3	24	2	1
6.5833				3
5.3333	7.125	5.8571	6.1667	3	23	2	1
4.9167				3
5.75	5.9375	5.4286	6.1667	3	23	2	3
5.4167	6.125	4.7143	3.25	3	21	2	3
6.4167	5.9375	7	5.3333	3	22	2	1
6.5	7.9375			3
5.1667	4.875	5.5714	6.75	3	24	2	1
6.6667	6.5	5.7143	5.5833	3	21	2	1
5.4167	5.75	5.1429	7.5833	3	23	2	1
5.5	6.625	4.8571	6.3333	3	21	2	2
5.8333	5.75	3	3.3333	3	23	1	3
6.75	7.625	6.4286	5	3	40	2	1
5.9167	6.25	2	1	3	24	1	2
5.5	7.6875	5.5714	5.4167	3	23	2	0
4.8333				3
5.75	6.8125	6.8571	7.0833	3	21	2	2
6.1667	7.125	7.2857	8.1667	3	24	2	1
6.1667	6.125	5.5714	5.75	3	41	2	3
7.3333				3
5.5833				3
6.25	6.1875	5.4286	5	3	24	2	2
5.3333	6.1875	5	5.0833	3	39	2	1
5.9167	7.25	6.4286	7.25	3	24	2	2
4.4167	7.0625	4.2857	6.1667	3	21	1	3
5.8333	7.1875	5.4286	3.9167	3	22	2	3
5.0833	5.8125	5.4286	5.9167	3	36	2	2
5	4.8125	4.7143	1	3	38	2	2
5.1667	4.625	5.2857	5.6667	3	21	2	2
5.4167	4.5625	5.2857	6.5	3	28	2	2
5.5	6.9375	5.4286	7.4167	3	29	2	3
5.5833	5.4375	5.5714	7.75	3	25	2	3
4	6.3125	6.4286	5.0833	3	23	1	1
7.1667	7.4375	1.2857	2.1667	3	28	2	2
5.5				3
6.25	5.125	5	5.1667	3
6.75				3
5.3333	7.3125	5.2857	4.75	3	26	2	2
6.3333	5.4375	4.8571	3.75	3	26	2	1
6.6667	6.625	8.5714	7.4167	3	47	2	1
5.1667	4.875	5	2.9167	3	23	2	1
5.75	6.9375	6.2857	7.3333	3	34	2	3
5.25	6.25	5.1429	6.8333	3	23	2	2
5.6667	5.8125			3
5.3333	5.4375	5.7143	5	3	21	2	2
6.25				3
5.25	5.625	5.8571	5	3	21	2	0
7.0833	6.9375	4.8571	7.1667	3	23	1	1
5.8333				3
5.75	5.75	5.7143	5.9167	3	26	2	1
5.3333	5.8125	5		3
5.8333	7.75	7.1429	7.75	3	22	2	2
5.25	5.25	5.5714	6.6667	3	30	2	2
5.75	6	5.4286	2.0833	3	22	2	2
5.6667	7.3125	5.7143	4	3	23	2	2
6.6667	9			3
6.4167	6.375	5.4286	6	3	39	2	2
6.5833	6.3125	7.2857	6.8333	3	22	2	2
4.5				3
6.5833	5.3125	5.1429	5.0833	3	21	2	1
5.4167	7.8125			3
5.4167	7.5	6.7143	7.25	3	23	2	1
7.5833	8.125	7.2857	7.8333	3	21	2	2
7.75	8.75	6.4286	6.9167	3		2	1
6.6667	7.0625	2.4286	1.5	3	22	2	1
5.4167	7.4375	5.5714	6.25	3	21	2	1
5.0833				3
7	6.5625	5.7143	4.8333	3	27	2	2
5.9167	8.0625	5.2857	8.4167	3	24	2	1
5.6667				3
3.6667	5.8125	5.4286	5.5	3	24	2	1
4.9167	6.75	7.5714	8.5833	3	28	2	2
6.75				3
5.5833	7	8.1429	8.5	3	27	1	1
6.25	5.9375	6.5714	5.25	3	23	2	2
5.8333	6.625	7.2857	7.6667	3	25	2	3
6.5	8.0625	7.8571	8	3	24	2	3
5.8333	7.1875	5.1429	3.25	3	22	2	1
6.5	8.125	3.2857	2.1667	3	26	2	2
5.5	7.5625	4.7143	5.1667	3	21	2	1
5.6667	7.1875	7.2857	6.5	3	24	2	1
6.1667	5.25	6.1429	6.5833	3	37	2	1
5.6667	6.125	5.4286	4.75	3	34	1	2
6.1667	6.5	6.5714	2.8333	3	22	1	0
4.8333	6.625	8.5714	6.3333	3	21	2	1
6.4167	4.375	4.8571	1	3	59	1	2
4.8333	6.8125	7.2857	6.75	3	47	2	2
6	6	5.2857	5.1667	3	29	2	1
5.5	5.3125			3
5.5	5	4.8571	1.3333	3
7.25	7.5	5.7143	6.6667	3	22	1	3
7	7.125	6.1429	6.75	3	50	2	2
5.9167	6.125			3
3.75	4.1875	8.4286	5.8333	3	25	1	1
7.25	6.75	5.5714	1.6667	3	21	2	1
5.8333	6.6875	6.1429	5.5833	3	23	2	1
5.5833	5.125	5.2857	4.0833	3	25	2	2
5.8333	6.4375	4.8571	5.1667	3	24	2	2
6.5	6.5625	5.5714	4.5833	3	22	2	2
5.8333	6.4375	2.1429	1.75	3	21	2	1
8.25	6.75	4.7143	2	3	29	2	3
4.3333	4.25	5	1.6667	3	23	2	1
5.6667	6.3125	6.1429	7.9167	3	23	2	1
4.5	4.8125	5.5714	4.6667	3	20	1	1
6.6667	5.8125	5.2857	5.4167	3	22	2	2
6.0833	6.6875	5.4286	4.1667	3	22	2	2
4.4167	5.25	6.8571	5	3	21	2	1
6.3333	5.6875	5.2857	3.4167	3	23	2	1
5.9167	6.8125	4.4286	3.9167	3	22	2	1
6.1667	6.8125	6.7143	6.9167	3	21	2	2
6.8333				3
7.25	6.875	4.2857	5.0833	3	22	2	3
5.4167	7.3125	5.2857	7.75	3	27	2	1
5.4167	5.6875	6	6.1667	3	23	2	3
6.8333	7.75	5	6.3333	3	24	2	2
8	8.8125	6	8	3	22	2	2
6.6667	5.4375	5.8571	5.1667	3	22	2	0
6.6667	7.1875	8	6	3	20	2	1
5.1667	5.8125	2.8571	6.5833	3	23	2	1
6.5833	7.1875	5.7143	7.5833	3	23	2	2
4.75	4.375	6.1429	6.0833	3	24	2	1
6.5833				3
6	6.4375	4.8571	5.5833	3	22	2	2
7.0833	8.1875	5.5714	6.6667	3	24	2	2
6.9167	6	4.4286	2.4167	3	21	2	2
6.4167	8.1875	6.4286	5.0833	3	25	2	3
7.5833	7.625	5.1429	4.1667	3	21	2	3
5.5833	7.125	5.4286	3.0833	3	21	2	0
6.0833	6.5	5	5	3	20	1	3
6.25	4.75	4.4286	5.1667	3	21	1	2
5.3333	6	5.7143	6	3	24	2	1
5.8333	6.375	5.4286	6.5	3	23	2	1
5.9167	5.4375	5.8571	5.0833	3	22	1	3
5.0833	5.5	5.4286	5.8333	3	26	2	1
6.25	7.3125	3.7143	1	3	20	2	2
6.4167	4.75	5.8571	6.5	3	28	2	2
5.4167	5.5	5.7143	5.25	3	21	2	2
5.25	5.8125			3
3.8333	1.125	3.2857		3
6.3333	7	7.1429	6	3	36	2	1
6.25	6.25	5.5714	6.9167	3	20	2	3
6.6667	7.25	4.2857	3.75	3		2	2
5.5833	6.75			3
5.9167	8.9375	4	6.0833	3	40	2	3
6.8333	8.375	4.2857		3
7.0833	5.5	6.2857	3.8333	3	39	1	3
5.75	5.5	5.4286	1	3	20	2	1
7	5.8125	1	1	3	41	1	3
5.8333	6	5.5714	6.5833	3	29	2	2
6.25				3
6	6.375	4.8571	6.25	3	21	1	2
6.5	5.9375	4.7143	5.5	3	39	1	3
7.3333	6.25	4.8571	1	3	59	1	2
5	5.875	5.2857		3
5.4167	5.5625	4.4286		3
5.25				3
6.4167	6.9375	5	6.3333	3	50	2	1
6.0833	6.125	6.2857	4.5	3	29	2	3
5.6667	6.9375	7	7.3333	3	21	2	1
6.9167	7.75	6.5714	7.5	3	33	2	3
6.1667	5.875	5.1429	4.8333	3	44	2	1
5.25	5.8125	5.5714	7	3	23	2	2
6.5833				3
6.4167	8.4375	6.2857	6.5833	3	30	2	2
